# Supplementary material for: Evolution of the R2 Retrotransposon Ribozyme and Its Self-Cleavage Site
Source: PLoS One. 2013 Sep 16;8(9):e66441. doi: 10.1371/journal.pone.0066441 (PMC3774820; doi:10.1371/journal.pone.0066441)
Supplement: Figure S1 — Protein alignment used to generate the phylogeny of R2. Sequences comprise the approximately 480 amino acid region carboxy terminal to a conserved AF/YADD motif found in all non-LTR retrotransposable elements. (PHY) [file pone.0066441.s001.phy]

35 829
R4_A.lum  FYMDDLKLYARTPA------MLDSQIQVVSEVSEAMGLHLNLS---KCAKAHYAPHGAGG
Silkmoth{BAYADDLVLLAGSKV------GMQESISAVDCVGRQMGLRLNC---RKSAVLSMIPDGHRK
Dong_B.morIYMDDIKLYAKNDK------EMKKLIDTTTIFSNDISMQFGLD---KCKTVHIIKGKVQP
Baggins_DmGYADDIVIIARGKYEETLCDIIQLGLNMTSEWCKEVGFTLSLN---PSKTVIVPFTNRYK
Seasquirt{AFADDIVLLSSSQP------GLQRLIDQLTTHLGESGLRVNS---TKSASIRIAVDGKNK
Seasquirt{AFADDIILVSSTKI------GMVSSINTLSRHLAKSGLEISAGKEGKSASMAIVVDGKKK
Seasquirt{AFADDLVLISRTQI------GLQTNLDTISYNLNQSGMTLNS---EKCATLRLAVDGKSK
D.ananassaAFADDIVLFAETPM------GLQKLLDTTVCFLSSVGLTLNT---DKCFTVSIKGQAKQK
D.pseudoobAFADDIVLFAETRL------GLQTMLDTTVDFLSSVGLTLNS---DKCFTVGIKGQPKQK
D.simulansAFADDLVLFAETRM------GLQVLLDKTLDFLSLVGLKLNA---DKCFTVGIKGQPKQK
D.willistoAFADDLVLFAETPM------GLQTLLDTTVGFLASVGLSLNA---DKCFTVSIKGQAKQK
D.Yakuba  AFADDLVLFAETRM------GLQTLLDKTVDFLSTVGLKLNA---DKCFTVGIKGQPKQK
Earwig    TFADDLLLFATTPE------GLQSSIDIVHLFLLECGLLINK---QKSFVLTVKAYPKLK
FlourBeetlAFADDIFLIAANVP------QACTLLRVTEDYLERLGMRISA-----PKCTSFEIRPTKD
FlourBeetlAFADDVVLCATTAK------GLQTNLDVLEAELRLAGLLLNP---NKCQALSLVASGRDH
FlourBeetlAFADDLILIADRDQ------DVPAMLDDVSTFLERRGMSVNP-----AKCRALIAGAVSG
Gnat      AYADDTDLVAGTRL------GLQDNINRFSSTIKQVGLEVNP---RKSMTLSLVPSGKEK
HorseshoecAYADDMALLAKDHA------SLQSMLGTVDKFCSGNGLGLNI-----AKSAGLLIRGANK
Honeybee  AFADDLVLLAKDRE------TAEKQNRLINKYLNDLKMKVSA-----EKCTTFEIKHQNK
HydraR8A  AFADDYVLLAKDSV------EMNELIRVCSTFFKEKGLSVNPGKCQSLRVLPVKEKKRSM
L1Tc      MYADDLSIIVKGQSREDAIPTANMVLQKLHAWSQENGLAINPSKCEAAWFFTTLSTHTES
Jewelwasp{AFADDLSLVANTEQ------GLQILIDEATSFLGLCGLRANP---NKCVTLAIKTIPKEK
Jewelwasp{AFADDIVCFANTAP------EAGRQLRMVADYLGRLDMSLSV-----SKCIAVEYVPHRK
SeaanemoneAYADDLVLLSETEA------ALTSQLNSIEKSLAHCGLKLSTGDSGKSASLNIVIDGKAK
Seaanemone--------------------------------------------RGKSASLSIVIDGKAK
Sowbug    AYADDLALLASSRR------GLNANLESVLARARSVNLALGI---NKCATIGKRWLGREK
Planaria{BAYADDLVLFGESRE------GLQIALTALLEELKLNGLTPNP---AKSASLTFERSGP--
SpiderMiteAFADDLILISQTKN------GQQELLDITQDMLTRNGLELNP---DKCCSLSIVPLGKQK
SpringtailAFADDLILLSSSEA------GMRRMLGVLAGVSSKFGLIFHP---GKCKYLAMIWAGKQK
TadpoleshrAYADDLILIATTRA------GLKTLLDLTNSYLAKRGLSLNP---DKCSALSIVASGKQK
Termite{KfAFADDIVLLADSID------GAQDHVDQVGRYMNKLGMTLNP-----RKSSSFLITAMRK
Termite{RlAFADDIILGASSAG------QAQQMVDMLGIGLTSCGLGVSH-----RKCFGFQIVNKNK
Tick      AFADDLIVFASTPE------GLQRRLDSLHSFVGARGLAINA---EKSFTVSIVPSGREK
ZebrafinchAFADDLVLLSDSWE------NMNTNISILETFCNLTGLKTQG-----QKCHGFYIKPTKD
Seasquirt{AFADDLVLSSGSLA------GLRKLIETTQQFLLRCGMGLNVQN---CTSLGWKSMVGGK

AQEAVEGAEGSRK---GEIPILGLRSTYKYLG-VEQRLLPMEVALKEFEDKFMDRAETI-
KHHYLTERTFNIG--GKPLRQVSCVERWRYLG-VDFEASG-CV--TLEHS-ISSALNNI-
GDYTIDDTTQYGD---------GTKCLYKYLGFQQLKGLDHITIKQSLTSEYKKRINAI-
LQRMKAITLSECR--------IEVSKEVKYLG-ITLDSKLSFFTKTHVDNTIDKCTRALF
RWVVDPRDSVHVG--GVRIPAVAVSGSYRYLG-VNISAAGMR---VDAADSLASKLANL-
MWTVDPLPRFKVN--SQKIPALSITQQYKYLG-INIDAQGAR---NDAARILTEGLAEL-
KWWIDHRPFLRVE--GAKCGAMDIEGTYKYLG-VRVGAGDTR---AECKEKLMSDLKET-
CTVVE-RRSFLIG--GRECPSLKRTDEWKYLG-IKFTAEGRAR--YDPAEDLGPKLLRL-
CTVVI-PETFRIG--SRSCPALKRTDEWKYLG-ITFTAQGRTR--YSPADDLGPKLLRL-
CTVLE-AQSFYVG--SREIPSLKRTDEWKYLG-INFTATGRVR--CNPAEDIGPKLQRL-
CTVVE-RRSFCVG--ERECPSLKRTEEWKYLG-IRFTADGRAR--YSPADDLGPKLLRL-
CTVLE-AQSFCVG--SREIPTLKRTDEWKYLG-IHFTASGRVR--CNPAEDIGPKLQRL-
KTAVIVTEKYMLD--RHILPAIDREKLFHYLG-VPFTAEGRCR--DDTIAHLKRKIDVL-
SWYVADPGLTLTK--GERIPVAAVDAVFSYLG-VEISPWAGITS-EGIERDWRGTLHRV-
KVKLVTKPTFRVG--QNTIHQVDASSIWKYLG-IQFRGSGMCG--CGSEG-VAAGLKRI-
RSVVRTGSSYKIH--NTPIPNVDALDAFKYLG-LEFGHKGVER---PTIHNLSVWLNNL-
KMKVETGKPFRAN--DVPLKELSINDFWRYLG-ISYTNEG-PE--RLSLT-IEQDLERL-
TFTVNDCPSWLVN--GETLPMIGPEQTYRYLG-ASICPWTGINS-GPVKPTLEKWIANI-
TWFLGDPQLTLG---QQHIAYADPEAAIKYLG-TNFNPWRGLCK--ASTKEIIDAARTV-
KVLVRPHRWWRIKDQDVDIPSMTYDSLGKYLG-VSIDPTGRIA---LPIEEWKNWMTKL-
DYDREGRWPLVVAGCQIPVMTMGASRTTKLLG-MDLDPRLTLNVFTAATKQCAATSQRIS
KTAIDPSSHFRIG--NAVIPSLKRTDEWVYLG-IKFNSNGRLI--SDAKPKLIKDLELL-
TWYTKNPGLEVN---GNTVPSISPSETFKYLG-AKVSPWKGLLE-GFESDAFREVISRV-
RWVVNPTPFLRAS--GGEIRSLVANETYKYLG-INIGAQGVK---AAEYNAFKEALDNL-
KWVVDASPFLTAG--SQAIPAVKASGDYKYLG-ILIGANGAKQR-SALADVLNQGLSNI-
KMILDREP-FLLE--GVAIPVYRWNNIYKYLG-IETSPGAAAR---WSVTGLRNRLSKL-
-HWFASTDTVTAL--GDQIPAMGNIETYKYLG-IKFNSCGVVK--GSLPGIYTKKLELI-
KVKVV-QPQFKVH--NRVIKAMDIGDSTCYLG-IPINTHG--N--TAPTKMYKDLCEKI-
KMKIATDLSFEIG--GGFMTPVGVTETWKYLG-AYLGQIGIQP---ARLS-LQTFLERI-
LVYIASSEHFDLA--GQKMRNLNVGDSWRYLG-IQFSHLGRAE--KVTPD-LTCLINRL-
TWICRDPGLSIG---ETKVPGARPSSALKYLG-VNYTLSEGLES-GALIDKLMQAVNRA-
TWTIVDPMITLN---GSSLPFSGPEDRLPYLG-VDINPWDRKSR-YDAGQRLISAAKRG-
RTKVVTTGNFSVS--GIPLPACGIEARWKYLG-VEFSPNGRN---VPLTKDVASMLERV-
SYTINDCAAWTIN--GTPLNMIDPGESEKYLG-LQFDPWIGIAR-SGLSTKLDFWLQRI-
QVRLRTEPFVRVG--DSELACLGPNSTCRYLG-IHFGMVGSCR---IRRREIRESLLRL-

-------FASELTWGQMATAYNTIAIAGLRYVYSNTNGASPKLLEALKRAATLDTRIRDL
-------SRAPLKPQQRLEILRAHLIPRFQHGFVLGN-------ISDDRLRMLDVQIRKA
-------CKTKLSGKHLIKALNTYAIPILTYSFGIING------ANHRQIERIQDYIQKH
TCRNIAGKSWGTSPRIIRWLYLMVVRPILTYGAIAFTWG------DRARLSTTKVKLHKL
-------SRAPLKPQQRLYILCTHLLPSIYHQLVLSS-------TSKKFLKYLDRCVRVA
-------SRAPLKPQQRLYLLRVHLLPKLQHGLVLSS-------CAKRALTYLDKSVRSA
-------TEAPLKPQQRIFILRNYILPRSLHILTFTN-------TTARLLKQLDSAIRIH
-------TRAPLKPQQKLFALRTVLIPQLYHKLTLGS-------VTIGVLKKFDKLVRYT
-------TRSPLKPQQKLFALRTVLIPQLYHKLTLGS-------VMIGVLRKCDILVRST
-------TKAPLKPQQRMFALRTVLIPQLYHKLALGS-------VAIGVLRKTDKLIRYY
-------TRAPLKPQQKLFALRTVLIPQLYHQLTLGS-------VMIGVLRKCDRLVRQF
-------SEAPLKPQQRLFALRTVLIPQLYHKLSLGS-------VTIGVLRKTDKLIRFY
-------TKAPLKPQQRLFALRVVILPSCYHILTLGG-------SNLSLLKKIDLMVRAA
-------QRLALKPHQKLELISRYLVPHFLYKLVVTI-------PSITLIRQLDQELRVV
-------TCAPLKPQQRMHLLRVFFLPKFYHAWTFGR-------LNAGVLRRLDVVVRTY
-------RRAPLKPDQKCLFIRQYVIPRLLYGMQNPQ-------VTSKVLREADRLIRRH
-------TKAPLKPQQRIHMLNAYVIPKYQDKLVLSK-------TTAKGLKRTDRQIRQY
-------TESPLKPHQRVDILCKYALPRLFYQLELGT-------LNFKELKELDSMVKQA
-------KQLKLKPHQKINLIRTYLLPRYIHKLVANP-------PPLGTLDLIDKELKII
-------KECKLKPEQKVKILKEVVCSRVNYVLRMSE-------CGISELRSWTRFVRNW
QLRCIAHKEAGPSPHDLRTFVIGYGASKLRYGSELIWFTAVATDSAKNEMQKTYATLARI
-------TKAPLKPQQRLWALKVIVIPGILYRGTLGS-------STAGYLRSLDCVIRAY
-------QRLPLKPMQKVDLLQMYIFPRYTYGLITSP-------PAKAVLKTIDRIIRTR
-------SRAPLKPQQRLFLLKTYLLPQLHHSLVLSR-------TTGKLLNSLDALVRKA
-------SRAPLKPFQRLTILREHFIPQFLHQLVLTP-------VFAVFLRWFDNSIRSA
-------ESACLKPQQRMHLLRCYLLPGLYYGLIHQG-------ISVGLLRSADKQVRAA
-------SKAPLKPQQRLAMLTDFLIPGVLHQAVFGQ-------TNAGDLRSLDKRTRRA
-------DRAPIRPHQKLYILKHFVITKLYHPLVLSS-------VPVHKIKSLDLVSRQY
-------AKSPLKPQQKLYLIRVHLLPKLIYPLVMAP-------IRASMLNKLDRMVRVA
-------QKAPLKLQQKLYALRIYLIPRLIHGLTLSK-------TNLGELKTLDKLIRKY
-------RGLALKPLQKVNLILERIIPKFLYGIILGG-------PSLTRLHAADKCVRMA
-------SQLSLKPQQKINLITAFLLPKFLYILIEDP-------PSPAYLKSIDHDLRQI
-------AKAPLKPQQRLVILRFYLIPRLYHRLVLGR-------WNRKLLKRLDVQIRDA
-------DQAPLKPLQKTDILKTYTIPRLIYIADHSE-------VKTALLETLDQKIRTA
-------ASSALKPEQKVFMLRSFLIPRWRYSVTLTR-------VTVSFLSWIDRVVRMR

LR------------------------------------------RHKCRFRNSF------
VG------------------------------------------QWLRLPADVP------
NN----------------------------------------------LHPKSA------
QR-----------------------------------------MACVCMTGAMR------
VR------------------------------------------RWLRLPKDTP------
IR------------------------------------------RWLTLPKDTP------
VR------------------------------------------RWLKLPKDTP------
AR------------------------------------------KWLGLPVDVP------
VR------------------------------------------KWLGLPLDVS------
VR------------------------------------------RWLNLPLDVP------
VR------------------------------------------RWLDLPLDVP------
VR------------------------------------------RWLNLPSDVP------
GR------------------------------------------KWCCLPKDTP------
VK------------------------------------------QICHLPQSTA------
VR------------------------------------------TWLRFPHDIP------
LK------------------------------------------TYYHLNVHTP------
VR------------------------------------------RWLKLPHDVP------
VK------------------------------------------RWCHLPACTA------
IK------------------------------------------EILHLHPSTM------
AK------------------------------------------NIIHLPTWCS------
VSGVPSTVDPESALLEANMPPLHVLCLRARFTLSIFENTRACQMDWMRRPPPEPPPRAGF
VR------------------------------------------RWLRLPGDCP------
IK------------------------------------------EILHLPESVS------
VR------------------------------------------GWLKLPHDTH------
VK------------------------------------------SWLKVPKDTI------
AR------------------------------------------KILHLPGDVP------
VR------------------------------------------SWCHLPSDTS------
VK------------------------------------------KWLHLPHDCG------
LTGK---------------------------------------DGILHLPQSVP------
IR------------------------------------------AWLHLPDDTP------
VK------------------------------------------EILHLHPSTT------
YK------------------------------------------NILHLPNCVS------
VR------------------------------------------KWMALPHDTP------
VK------------------------------------------EWLHLPPCTC------
VR------------------------------------------AILHAPHNLS------

------------------------------------------------------------
------------------------------------------------------------
------------------------------------------------------------
------------------------------------------------------------
------------------------------------------------------------
------------------------------------------------------------
------------------------------------------------------------
------------------------------------------------------------
------------------------------------------------------------
------------------------------------------------------------
------------------------------------------------------------
------------------------------------------------------------
------------------------------------------------------------
------------------------------------------------------------
------------------------------------------------------------
------------------------------------------------------------
------------------------------------------------------------
------------------------------------------------------------
------------------------------------------------------------
------------------------------------------------------------
RISPLSRDELYAFVDAYTKDYGIFTTESSPREERFFRSSIPPWFAASAHRVTIGVELPID
------------------------------------------------------------
------------------------------------------------------------
------------------------------------------------------------
------------------------------------------------------------
------------------------------------------------------------
------------------------------------------------------------
------------------------------------------------------------
------------------------------------------------------------
------------------------------------------------------------
------------------------------------------------------------
------------------------------------------------------------
------------------------------------------------------------
------------------------------------------------------------
------------------------------------------------------------

--------------------------VERLYIPRECGGYGLKSVEDTLRESILATWSYIA
--------------------------KAYYHAAVQDGGLAIPSVRATIPDLIVRRFGGLD
--------------------------IERLTIKRQDGGRGMIDIWHLWRKQIHSFKNIFL
-----------------------TCPTAALEVLMEVTPLHIVIEFTMKRKATLIRIEGAG
--------------------------KAYFHAKCNDGGLGVPELQRVIPLQKAGRWLKMT
--------------------------TAFYHAKACDGGLGITRLEHTIPILKRNRMMKLT
--------------------------LGYLYSDYKDGGLGVPRLLSRVPLLRIRRMAKYN
--------------------------VSFFHAPHKSGGLGLPSLRWTAPMLRLKRLSNIK
--------------------------TAFFHAPHIYGGLGIPSVRWVAPMLRMKRLSNIK
--------------------------IAFIHAPPKSGGLGIPSLRWVAPMLRLRRLSNIK
--------------------------VAYFHAPHTCGGLGIPSIRWIAPMLRLKRLSNIK
--------------------------IAFVHAPPKCGGLGIPSLRWVAPMLRLRRLSNIK
--------------------------NAYFHASSRDGGLGLPSMRWLIPLHRYLRLLRYE
--------------------------DGMIYCRRVDGGLGIPKLEIVTVTSILKAGLKFR
--------------------------VGYFHAPTKSGGLGIPQLSRFIPFLRLKRFDRLG
--------------------------DSLIHASVRDGGLGIMELRKAIPRIFLGRLVKLL
--------------------------IAYLHAPVKSGGLNIPCLQYWIPLLRVNRVNKIT
--------------------------DGLLYSRHRDGGLAVVKLESLVPCLKIKTNLRLV
--------------------------DGLVYTDKSHGGLGIQRVANIVKLAKLKNSILIK
--------------------------SDWIHS---IKGLGIPDVSKGIVIQRMRASEKMS
HSITDEEELIREKRRVFTSEEALALHSHRSWILATDGGVDVPKSAGVGILLSSLNSSEII
--------------------------NGYFHAAVADGGLGVHPIRYKAMVDRLARLRKLE
--------------------------SSFLYTPRKQGGLGLLEVEKMVLIPALRNGLRAR
--------------------------RAFFYAHQADGGLNVPSLYHLIPLLRRSRYERLT
--------------------------NAFFYARIADGGLGIPLLTSKIPLLKKSRFENVF
--------------------------VPLFNEKSALGGLGLVELEVKVPELLDKIRTGLL
--------------------------TAFIHAKAKDGGMGIPSIRAEVQFGKLDRFGKLP
--------------------------SGMIHAKVGDGGLGVPLLFKSIALLKIKRKEKLK
--------------------------SAFFYAPIGEGGLGLMELRTSIPAMVKARFERMM
--------------------------MGYFYTPLKAGGLGLPSLRLVILNNRLERILRMK
--------------------------DHVLYARKKDGGMGIPRLAHLVRLASLRSGLALL
--------------------------TAFMYSPKRDGGLGLPRLSCLVPLAHLKAGIKLG
--------------------------LGYYHAPVAEGGLGVGSFSTAIPWMQVQRLPRMA
--------------------------DAILYSSTRDGGLGITKLAGLIPSVQARRLHRIA
--------------------------SEWLHLSIAKGGLGIPCMVEETWFSKRRLLEAMR

TNPHLAGQQYFFERLAARGKRTPMADGVKILLDLGVEPQVDLKRRTVTVDG---------
SSPWSVARAAAKSDKIRKKLRWAWKQLRRF----------SRVDSTTQ-RP---------
HKIRFKNSQSHGTNDNNYTPLNLKQKELIDN--------TENLRNRNPQKD---------
NDCNLTSKDAESLKRDIPLLMQPRDEMPAEHRFAQNFFTSTHLSNKNSWTSLG-------
RSQDPVVQAAVGLEYFQK-LLERWSTPELY----------QWGGGGITTSG---------
LSEDPVIMELVKLTYFTN-LLHKYSNVKLL----------NSWP--VTDKD---------
TSEDPTTVALRSCHTFTS-AAVKWAMPPKI----------SNVV--ISDKR---------
WPH--LERSEVASSFVEEEMRRARDRLQAG----------SEELLTRS------------
WAH--LAQSEAASSFLTDELNKARGRTLAG----------LNELTSRS------------
WPH--LTQNEVASSFLEAEKQRARDRLLAE----------QNELLSRP------------
WPH--LEQSEVASSFIDDELQRARDRLKAE----------NVQLCSRP------------
WPH--LVQSEEASSFIEAEKQRARGRLIAE----------QNELLSRP------------
G-----RNPEDTNVYLTTEINRAKIRLSDN----------GSNIDCQA------------
DSQDKIMQALWLASGMSSRLNSLAKATRVQP------WPPNNIKDLDR------------
RSAVDYVRECAFTDIADRKIRWCRERLS------------GIVDQVAGGRD---------
NKNNDSVLSSVLQSDRVRTLMGKLSTMAGEVP----------------------------
ESQRSVLAAVGKTALLTSTVYKCNQSLATL----------GGNPTMLA------------
HSTDPVISSLAESDGLVGAIEGIAQKAG------------LPIPTPDQRSGT--------
RVEDNAVKIAFNG--QEGMVKRYATSIGLQ-------WP-CGIEEIEE------------
TSEDGIVRVVGARLVQKNRVLWEKAGFEGI-----------ELKAARR------------
EKASINCGAFTRPCSYRTESRALLLALEKLMIPRIRHRRKTLLVVTDSQSLLAALNKGPL
KSA--YITGPEAARYLQRQVSIAENRLRDG----------ANRIMSDAS-----------
QSHDPVTRAAMNSNAADDRLKSYADALRLH-------WP-LTTEELDT------------
RVEDPEIREVSRTDYFKR-VLGAAAAATTV----------AGHR--IDSKV---------
NACDAISKALSVDLYFRS-NLEKWSKPVVV----------DGFP--ISDKS---------
G---------------------RGGLWRVV----------ADRIKIPISN----------
NVKDERSKVLADNAHIKKKMLEKLGVGIPI----------KGVR--CKNKL---------
QHENPVFRVLASLSFTAGELRKCERVVEPD----------LNQDGACIT-----------
NSTCHHVRAAAKGAANSNRIALANRFLRKT----------ADGIPVTSAK----------
ASQDIIVRTIAESETLGVEIRKLHDLLSID----------GTILDTSV------------
ASGDVAVQAAGMAGDLEGRCKKVANDLRLN-------WP-VTLRDVVR------------
SLQDSLVREITTSDRFVRTMGSVAHSLWAS-------WS-LTLQDIYK------------
TSSSPICRQAADTYMVKTALDRAKKACVVR----------GNILSDKQ------------
QSSDDTMKCFMEKEKMEQLHKKLWIQAGGDRENIPSIWEAPPSSEPPNNVSTNSEWEA--
DSECPLVRNSREVQCLSDDVERLRVKLNRR----------LLPDEELTVYS---------

-----------------------------IVFEDPTKLHRYLVGKLLKARTEARIRRWKE
------------------------------------SVRLFWREHLHASVDGRELRESTR
------------------------------------MEENRKKKALHGRHPHDLSQSHID
------------------------------KVHPTKPQTIKWYTDGSLTDEGSGLGVVGP
------------------------------------HLAVAQARSLYSSVNGRGLRQSGL
------------------------------------SLARAEASMLHTSVDGRGLSNCSD
------------------------------------KERDFHRSELATSIDGSGLSCANT
------------------------------------QVDSYLANRLHMSVDGCGLREAER
------------------------------------EIETYWANRLYMSVDGRGLREAGL
------------------------------------AIEKYWANKLYLSVDGSGLREAGH
------------------------------------EIDSYFANRLYMSVDGCGLREAGH
------------------------------------AIEKYWANRLYLSVDGGGLREAGH
------------------------------------KLWQFWADRLYKSVDGSALIESSK
--------------------------------HKVARKKEELARWASLTSQGKSVKSFAG
------------------------------------ALDAYWTAQLHQSVDGRALRESAS
-------------------------------------ESTFWRNRIASGPLSKGLEQAAE
-------------------------------------YRTYWEKELYAKVDGKDLQNARD
--------------------------------YHSNWRDMERRSWERLALHGQGVELFKG
--------------------------------TRKKLKRADTKKWKTLISQGQGIKEFFG
------------------------------------HCEVERLNNIGNITNGVALKTIAA
SQFTTDWTEDQIWQRLLTLTRAGWSVHLQFCYGHCGVHANELADQYATQTMESGQFTYTE
------------------------------------MLREFLRELLYKSFDGRPLENSSK
--------------------------------YKYQLRLSYAQKWAEQKWQDQGVEEFAQ
------------------------------------TLRLAWREALYASADGRGLSQCPL
------------------------------------SYNAAFASALYSKIDGRGLSECNL
------------------------------------RERRLLVTEFC---DGRGFCQARK
------------------------------------EFYNKMREELIKSNDGIGLKEASL
-----------------------------------------SVKNLVNTYDGQALKEAFK
------------------------------------LVKEYQAAKLHGSFDGKPLSEAGR
------------------------------------KIHSFWAERLYSSYDGKCLCNSAN
--------------------------------ASNKFKSQESKDWERLASQGHGVKDFRN
--------------------------------LKSALKRREAKAWESCVSQGQGAAQFRG
------------------------------------SVGKHWSALLHASNDGHALREVGR
------------------------PTQKDKFPKPCNWRKNEFKKWTKLASQGRGIVNFER
-------------------------------------LRRARLRSLGDQVQGYGAQCFGN

ASLAGRLVNDTSIDMRLSCL-----------------WMKKGFVSARNL----------R
TPTSTKWIR-----------------------------ERCAQITGRDF----------V
SKASNMWLKTG-----------------------------SLFPETEGF----------L
RLKYHESFTMG---------------------------RYTSIFQAEVCAIGRCAEFNLQ
VSTQFDWVRS-----------------------------GCSLLSGRNF----------I
VPRQSDWVTN-----------------------------GASLLSGRDF----------I
TPRAHQWVVN-----------------------------GTGLLSGKNY----------I
FAPQHGWVS-----------------------------QPTRLLTGKEY----------T
FRPQHGWVC-----------------------------QPTRLLTGQDY----------R
WGPQHGWVN-----------------------------QPTRLLTGKEY----------I
YGPQHGWVS-----------------------------QPTRLLTGKEY----------L
YGPQHGWVS-----------------------------QPTRLLTGKEY----------L
VPQQHRWAT-----------------------------GGSRFLTGRDF----------I
SRTANAWLIN------------------------------KKLLKPSTF----------I
VASSTQWLR-----------------------------CSTRAIPASDW----------L
DSASRLWISE-----------------------------KPSGWSGRDH----------V
DKASTRWNG-----------------------------MLHSDISGEDY----------L
SRSANHWLPR------------------------------PVGMKPHHW----------V
DKTGNAWLYN------------------------------PEMLRPSRY----------L
VSSVNRYWMI------------------------------EDNLKSGNK----------I
QGIAPLWHTDLLTCFTTQLTNKWRSTIRQDTHRYLLCGTRPSDLSGKDFTLITQEVLHRQ
VPGQHRWVE-----------------------------EPTRFLSGADY----------M
DPVGNSWLQR------------------------------YDLLPASRY----------I
VPEVHSWVTD-----------------------------VSGLQTGSQY----------I
CPEASNWVLN-----------------------------PPSFQSGRKF----------I
RPGCCAWVSN-----------------------------GKLLMKGADY----------V
VPSANTWLKL-----------------------------SDLHMSGRTF----------V
VPEAHKWIDNY---------------------------NKKSKFAGRDY----------V
VKGIHSWTCD-----------------------------GRMVMTGQAF----------C
FPPGNKWIG-----------------------------EDSLNQRSHIF----------A
DRLGNCWLYD------------------------------PTVLSSSRY----------T
DSIGNNWLHN------------------------------PGTYRPGQY----------I
SPAAQRWVQ-----------------------------EGTGLLTGRAF----------I
DKISNHWIQY------------------------------YRRIPHRKL----------L
-SLSNGFLGG-----------------------------FPRVLRGWTY----------V

DALAVQEGSLLTRACPALKGKGGQE---VCRCCHAAP------ETAEHITSACRYWLPSL
QFVHTHINALPSRIRGSRGRRGGGESSLTCRAGCKVR------ETTAHILQQCHRT-HGG
IAIQDQVINTKNYRKYIIKKIPTIRD-DKCRKCNTQP------ETIQHITGACSTLTQTD
RNYRGKDIAILSDSQAAIKALSKAKITFTSKLVNEVR---TALDKLGAVNKLTIRWVPGH
GAMQLRGNLLATKLRASRGRPRVDISCDCCRT----------PESSGHILQVCPRTSWGA
GAIKVRGNLLPTKVSAARGRQR-EITCDCCRR----------PESLGHILQTCPRT-WGP
GAINARGNLLHTASRAARGRPQRTTDCDSCHR----------VETLSHILQSCPRT-HGP
DGIKLRINALPSRSRTTRGRHELERR---CRAGCDAP------ETTNHILQQCYRT-HGR
NGIKLRINALPSRSRTTRGRNELERQ---CRAGCDAP------ETTNHILQNCYRT-HGR
DGIRLRINALPTKSRTTRGRHELERQ---CRAGCDAP------ETTNHIMQKCYRS-HGR
HGVKLRINALPSKSRTTRGRHELERR---CRAGCDAP------ETTNHILQKCYRT-HGR
DGIRLRINALPTKSRTTRGRHELERQ---CRAGCDAP------ETTNHIMQKCYRS-HGR
NSIKLRINTLPTLSRTLRGR-EGNRM---CRGGCYNV------ETLHHVLQVCHRT-NGT
SALRLRGNVAGDRVALNRA---IPQANLMCRRCGSQR------ETLGHILGICTST-KAL
HYTAVHIGALPSRVRTSRGRRGGQD--VSCRGGCLLD------ETPAHCIQVCHRT-HGG
RAVQLRTGNLPTKAIPSVPVGQRR-----CRHGCACD------ESISHVLQMCPLT-HAD
NYHKLRTNSVPTKVRTARGRPQKET---SCRGGCKST------ETLQHVVQQCHRT-HGG
KCLAMRANVYPTKRGLSRGNLSKNKDSAKCRGCTSMR------ETLCHLSGQCPKL-KSM
DALKLRTNTYGIKVALHRT---KRDIEINCRRCGVQV------ETLGHILGLCTHT-KNK
LVWKAMAGAIPTKINLSRG--VADQTLKKCRRCGLTA------ETDGHILAGCHTS-SDA
ELVHLARARCGESELWGRLYWAVRDCTNQCRFCNISPEQSAFTYMRSNNDPTAPGTDTVP
NCIRARIAALPTAARCARGR-LKDKH---CRAGCGNV------ETLNHVLQFCHRT-HGT
DAIKLRTNTYPTRALMKII---DGRVDSSCRKCQGSS------ETLGHILGRCRYS-KDK
SAVRLRGALLPTAVRKSRGRGGVNSNCDCCGRG-------Q-PEFLGHVLQTCPRT-WGS
GAIRARAGVLYSKARAGRGRPGFDTSCDACRR----------PATAQHMVQVCPRT-SGP
EAVKIRLGVVSTKERAARGRNVPLHQ-VTCDLGCPRV------ESLGHILQECPSI-SNL
GCLKTRGNLMATVTRTSRGGQNPGIELNCKKGC-------QYQGSLNHIVQKCPVV-KGL
QMVKARFNALPVRSRVWRGRNVEPGR-LKCRAGCNAR------ETLNHVSQSCFRT-HRV
EALKIRINALPCLSRYNRGTEKPR----ECRAGCKTT------ESLNHVLQVCPRT-HDM
DCLKLRINALPTRSRTARGRPLKDK---PCRAGCRNSDGVKVIETLNHITQVCERT-HGA
DALRLRTNTFGVNVALRRA---DKDLEVNCRRCHGKP------ETLGHVLGECVAG-KGM
EALKLRANLTGVRVNLKRS---GYNVPITCRFCKDIP------ETQAHVLGLCPKT-KGM
DVNKLRINALPVRTRTKRGR-DTDKN---CRGGCRAP------ETLDHVLQKCHRT-HAA
TALQLRANVYPTREFLARG--RQDQYIKACRHCDADI------ESCAHIIGNCPVT-QDA
AAIAMRTQTLPTRELLTRGRAPSQR----CRRCGAFRG-----ETLSHILQRCPFG-KGM

YVERHDSVARNLYYVICCRYGITP----VHYSNRVSPLSENSQCRVLWNMDMQTRTPMKH
RILRHNKIVSFVAKAMEEN-----------------------KWTVELEPRLR-TSV-GL
YTHRHNQLANIIHQQLALKHKLIQNINTPYYNYKPQTVLENDSCKLYYDRAILTDRTIHY
NNIPGNELADNLARKGAEN-----------------------PLIGFTPEPFCGVGHHRV
RIGRHDNVAKLVARESAKR-----------------------HWKVIREPAIP-TPAG-I
RISRHDSLLKRVRNQACLK-----------------------NWTPIIEPSIP-TNIG-L
RIRRHDKVTKVIAEAAGKK-----------------------GWKTIAEPRIP-TPEG-I
RIARHNGVVNFLKRGLERR-----------------------GCVVHVEPSLQ-GET-GL
RVARHNCVVNNLKRILEEK-----------------------GHTVHVEPSLQ-LET-SV
RVARHNCVVNRIKRGLEER-----------------------GCVVIVEPSLQ-CES-GL
RVARHNSVVNAVKRGLERK-----------------------GCVVHVEPSLQ-CDS-GL
RVARHNCVVNRIKRGLEER-----------------------GCVVIAEPSLQ-CES-GL
RVKRHNAIRQYIARGAAVK-----------------------FDTVEREPRIK-SASGAV
RISRHDEIKNLIVDEAAKKD---------------------DEVAVTLEPTIRHPVRGN-
RVLRHDAIAKRISADLMEL-----------------------GWIVTREVSFR-TTA-GV
RIRRHDEVVKKVARHCTSR-----------------------GWTVEVEPHIR-SRCGRL
RTLRHDRIVGLLQHELRR------------------------DYNVLAKQELK-TGI-GL
RIRRHNKICEHLIAEASFK-----------------------GWKVLQEPTLV-TDNGER
RIKRHDEICDLIAKNVSK------------------------EYVIFREPEV--EVNGDR
YSKRHNMLCDKLAKELKLNG---------------------GPNRRVWRERTCFTSTGRR
PSAREEDVSPVRRRTLTRRR---------------------KEKCPHCDSTLTGFFTSGL
RIGRHDAVVKYVVGGLKKR-----------------------GYAVKEEPKIV-LQD-VV
RISRHNEIKDLLKARLAK------------------------NHQERTEPQI--TVRGQR
RISRHNHVLSLIAKACRSR-----------------------RWQVLEEPIIQ-TPAQ-L
RICRHNNVADFIRKSAEKV-----------------------GFKTIYEPAIR-DPILGL
RISRHNALASRIRRALAGK-----------------------GWSTVEEPTIP-TIP-GN
RIKRHDEVVKYVEEITKKA-----------------------GWSATMEPIIP-FEGS-H
RTARHDRVLDFICRRLDEL-----------------------GVKYKREFIHK-FPD-KR
RVARHDKLVNRLGGYLSQK-----------------------GFEIHTEPRII-TSL-GL
RVKRHDRLVDFAVKGLQRP-----------------------HRVVLKEPHYK-TVN-GV
RIQRHDKMAAFVATKCEEK-----------------------GYQTTREQLF--SIEQGK
RIQRHDSIVNRVRDKLKTK-----------------------SPVALMHEQNFTVEEGQV
RIKRHDGLVQIVVDRLRKK-----------------------GWTVEVEKRFN-GPQ--T
RIKRHNYICELLLEEAKKK-----------------------DWVVFKEPHIR-DSNKEL
RINRHNEVTSFLAQRLERQ-----------------------GSRIEVEPRVN-LSGGDY

RKPDIVVFD-------LKREKILMFEVSIAHASGLLKQREIKIN-RYTVNSEELPDETIT
RKPDIIAS---------RDGVGVIVDVQVVSGQRSLDELHR-------EKRNKYGNHG--
NRPDITLQD-------KNNKVTYIIDIAVPNTHNIQKTFTE--------KMTKYTELKEE
LGLLKSIE---------EEKRLSFWEHLPGLRQSKILLREYNHKRFKTFTLMTHGKNTVR
RRPDLVFS---------KGDTAIVVDVTIVPDNAELSDAHS-------SKVSYYDNGAIR
RRPDLVLA---------KGNIAFLVDATVVADNANMQLQHE-------AKVEKYNNSDIK
RKPDLILY---------QHGRAIVMDTTIVSDSADLSMSHQ-------HKVIYYQNECIR
NKPDLVA---------IRQNRIYVIDTQIVTDGHSLDQAHQ-------RKVGKYDTPDIR
SKPDLVC---------IRDNHACVIDAQIITDGLFLDDVHH-------RKVEKYKRPEVI
NKPDLVA---------LRQDHIDVIDIQIVTDGHSMDDAHQ-------RKINRYDRPDIR
NKPDLVG---------IRQNHIYVIDVQVVTDGHSLDQAHQ-------RKVERYDRADIR
NKPDLVV---------LRQNHIDVIDVQVVTDGHSMDEAHQ-------RKINRYDRPDIR
NIPDLVA---------CNSDEVVVIDTQIVWDQANLDEAHQ-------AKAEKY--AHLS
LKPDLVVQ--------NRE-GVYVVDVTVRHED-GNLLAQGRQ-----DKLDKYEVLLPI
FRPDMVAV---------KEGVTVILDVQIVSPAPTLDEAHR-------RKVAKYRDRADL
FKPDLAVHQ--------PGGAIVIADVQISWDSESLTVPYE-------RKRAKYDVPQFH
RKPDLVLI---------KDDTAHIVDVQVAR-CSKLNESHV-------RKRSKYDKKE--
RRPDLIFH--------RDD-KAVVVDVTVRYEISKDTLREAYA-----SKVRRYGCLTEQ
RKPDMVIK--------DHD-KVYVVDVTVRYEN-NDSLNKAYK-----EKENKYKETAEI
YRPDIIVK---------DDSKITVIDMTCPYEKSEGHLIQCES-----AKVTKYEPLKLD
VSHCRSFHPEHP--PPLPELKCDFCDMVFPTRRSTAQHRSRCAHNPDATRFTHRNSSARR
YKPDMVA---------TKEGKTLILDAQVLGDQRDMRLAHE-------DKLRKYGAPEFK
FKPDLVVK--------TNEGRVHVIDVTVRYEH-RTYLDEGRT-----EKIGKYRQILSS
LKPDLVIW---------NHQAAYVVDVSVPGDNTPLSTCHN-------RKVAYYSGESVR
RKPDLIIF---------DDNHAHVIDITICSDQVSPNTAHA-------QKVEYYNHPAIL
RRPDLVAWR---------GERAMVFDTAIARAHAAVLNEVFD------RKVVKYN-TPEI
RKPDLVLV---------RGDLGKVVDIQIVSDHCGLDEKNS-------CKIGKYDNDIIR
LIPDIVVEN---------TDQALVLDLQIVGDNPNLSLDARKA-----AKVIKYDCPEMR
RKPDIIAIK---------GEKGVVLDAQIG--GAANLNAAHD------AKMCYYSSSPEI
RKPDIVIK---------IPDHTYICDFQVVSDTSCLELEFR-------KKALKYAEDK--
LKPDLVVI--------DGE-RALIVDVTVRFES-GNALSRGAS-----EKIEKYQPLADY
FKPDIVTI--------LGE-VGYVIDVTVRYDD-RDYIKDASV-----EKIRKYEALKGY
LIPDIVARRVLRENTPLEKRESAVIDATVITCGYPLLKAHE-------SKVRKYDVPQVT
YKPDLIFV--------KDA-RALVVDVTVRYEAAKSSLEEAAA-----EKVRKYKHLETE
IRPDLVWK---------HGDSAGVVDVHILYESSLARFEDARK-----AKIRKYQEHAAV

PYPPGPNLAADLAATYGWQVEFAPVVVGTCGEHVPAVKEDLQRTLDLKPHQVEALLERIS
--ELVELVAGRLGLPKAECVRATSCTISWRGVWSLTSYKELRSIIGLREPTLQIVPILAL
I----------VRIWKQKKAYIVPIIISTTGVVPNHIHNSLKLLDLKDNIFISLQKAAIL
ILTGLLTGHCRLHSHLHKIGIADSELCRFCCMEEESSAHIIFTCDCMALSIRRNRLLGMY
G-------WVALNT-GASHITFSSVNNNWSDCMAEESKRMLKLGLGLPNSIRGTISAVVL
E-------WIKVHCPGVDEVRVTSLTANWRGCLYGGSASFLTEDLGLPKAELSLLSAKIN
S-------WVQEAT-GATEVTWSSFSANWRGCIADESRDLLLHELYLTKDILVLLNCIIC
T-------NLRRSFGAF-DIEFHSATVNWRGIWSGQSVKRLIASDLLSSGDSNIISVRVI
S-------ALRREFGVSGNVEVLSATLNWRGIWSNQSVRRLIAKGLISSGDSNVISARVV
T-------ELRRRFEAAGDIEFHSATLNWRGIWSGQSVKRLIAKGLLSKYDSHIISVQVM
S-------QMRRFFGATGEIEFHSVTLNWRGIWSGQSVKRLIAKDLLIAEDTKLISVRAV
T-------ELRRRFEAAGDIEFHSATLNWRGIWSGQSVKRLIAKGLLSKYDSHIISVQVM
D-------ILKHKYSRD-RVKFTSVTLSFRGLWSKQSLKELTDLGIVNSKDIQIISTRAI
L---------QERLGAP-TGEVLPIVVGTRGAMPKETVEALKKLRITDRQTLLTISLIAL
ARYLVEAAVARGRAPPAN-IRFASATISWRGVWSAESVGSLR-ELGLSARHFNRYTTMAL
Q--------AAQHAWPGKALTFAPVIVGARGIWPRINNDRSAALQIPPVVRRACVNSVVK
----IEVEVKSR--YRVSKVMYEACTISYKGIWDKQSVMSMR-RLGVSEYCLFKIVTSTL
I---------KDLTGAT-SVVFHGFPMGARGAWFPESSDVMADLNIR---SKYFEEFLCR
M---------RRDLKAK-ESRVLPVVIGSRGAVPRATIENLKVLGLQT-KHALTASLIAL
KYWTR--ELEGANGIVAEKVELMGLAIGAIGTIMRSTLRKLCELKSG--RIVRRLQMIAC
RSLLPQDQPASTSTPIGPQETLHHLLLECPGTLAVRQRLGIEQFTDLRLGKFSQWQLLHS
R-------KIRSETGSA-TIKSLSVTLSWRGLWGPDSVKGLLEEGVILKKDLKILSTRVL
L---------RRDLHSN-AEEVIPIVIGSRGAIPRETRKALSKLGIGK-SDWLTISLIAL
E-------WVRSKT-GHN-PTVSSVVINWRGAMAKESYRLLTKDLRLAKTLPRLLVLRVL
N-------WVKRTT-NVATASCSAVAANWRGVLASDSVAFLRSILRFSRPKLSLLSLKVA
H-------QWVIGRSRARVVEVSALVLNWRGDMVEKSYVMLR-ALGLTS-AIKFMEVACM
N-------YVRGLG--PSRVEVAAITLNWRGVWSRDSFNLIKR-LGMTEMDAKIISMRVL
S----------RYEGETRSFIVDAITLNYKGLVAP-TTAELLRSLGFKSKDLEIMAAMAL
K-------EWVTGKG-APDVSYGACIVSPQGIMSEESWKTLR-GLGFSKGMLNSLVVTVM
------GLCDQLTRDHPGELSFTAITFNTRGLIAKSSVTALR-KLGMPPRSIMTLQKICM
F---------VSQGAVR-EANVLPIVVGSRGAITQATLKSLATLGLDVERVGKYLAICAV
L---------KDLYPQLNKVEVLPLVFGSRGAVPGSTVHNMGLLGFTK-REMVHISRKVI
S-------ICKGKNTEH--PLVTSATLNFRGVWCKQSAQDLLSLGLT-KQDLKIMTVRCL
V---------RHLTNAK-DVTFVGFPLGARGKWHQDNFKLLTELGLSKSRQVKMAETFST
FS--------QKLEVREDKLAFTGLVVGARGAIVPATERWCR-ANGVSALELRRLSTMVM

RSAVIGTARVVRAHLACS-------------------------------
RGSHMNWTRFNQMTS-VMGGGVG--------------------------
NTCRIVRKFMQLEENQTYYTQ----------------------------
VVPRETIAALNPNKILAFIQCIGLQGDL---------------------
EKGFHMYLCFKRGTFRASY------------------------------
EKGYYLWCAHYRGTARLWNRPLRS-------------------------
EHAYIIWRFFKCSTF----------------------------------
SGGLWSWRQFMYLSGYTRDWT----------------------------
TGGLYCFRQFMYLAGYTRDWT----------------------------
RGSLGCFKQFMYLSGFSRDWT----------------------------
NGGVTSFKYFMYCAGYTRS------------------------------
RGSLGCFRQFMYLSGFSRDWT----------------------------
IGGIASFRMFNSTTSVNSVNSFLEIALG---------------------
RMSVKIYHTFMDYANARPRPGGGANYPHR--------------------
CGSWRNWVRFNASTASRMGRGRGDASPRRHENQQ---------------
WGSSIHATFMRSVWANRLNPRPLRA------------------------
RGTWLCWKRFNMITSVRS-------------------------------
RTILYTLDLLWKSNNEQYLERLAP-------------------------
RSSIEMANEFLDYDHTT--------------------------------
NNSAQIIKGHLSRATRRNLR-----------------------------
RKLLSLLDHLFGTQMALYS------------------------------
IGALAGWRRFNERTSMATSGRREEVTTRMVRRWKRRERVGVG-------
RSSLEIVNAFMDDPEQNVLSCLV--------------------------
EGGHGIWLNFHRSTFAVGVT-----------------------------
ELSSEIHAFFSKSTYRVGMG-----------------------------
EGSVRSLRFFKQASGRWG-------------------------------
ASTAKMFKTCKKVLEPVCRTKTADCDGYGPEETSARPCHELNLKESSGT
FGTVAAWGVFQRSTETYRTVVDWL-------------------------
EQSTYVWHVFNRSTASYGWKRRRKRKWD---------------------
EGSLEIWRIFNQTTAMARN------------------------------
ASSVEIACMHLDYT-----------------------------------
ADSLIISNFLEVY------------------------------------
QGGIHCFRVHHGMTSVK--------------------------------
VALFSSVDIVHMFASRARKSMVM--------------------------
RRSLGIYRSFMQGRINSRIRN----------------------------
